# Supplementary material for: Visual scanning patterns of a talking face when evaluating phonetic information in a native and non-native language
Source: PLoS One. 2024 May 28;19(5):e0304150. doi: 10.1371/journal.pone.0304150 (PMC11132507; doi:10.1371/journal.pone.0304150)
Supplement: S1 Appendix — (ZIP) [file pone.0304150.s001.zip]

Archive with 7 entries (4 files):
- Appendix/
- Appendix/Appendix.docx
- __MACOSX/
- __MACOSX/Appendix/
- __MACOSX/Appendix/._Appendix.docx
- Appendix/Appendix(English).docx
- __MACOSX/Appendix/._Appendix(English).docx
